# Supplementary material for: Elucidating the Fundamental Process of Methyl-(5hydroxymethyl) Furan-2-Carboxylate Toxin Biosynthesis in Curvularia lunata Causing Maize Leaf Spot
Source: J Fungi (Basel). 2024 Sep 30;10(10):688. doi: 10.3390/jof10100688 (PMC11508280; doi:10.3390/jof10100688)
Supplement: Supplementary file 1 [file jof-10-00688-s001.zip]

Archive with 1 entries (1 files):
- jof-3021010-supplementary.pdf
